# Supplementary material for: Epigenetic Age Estimation for Hawaiian False Killer Whales (Pseudorca crassidens) in the Absence of ‘Known‐Age’ Individuals
Source: Mol Ecol Resour. 2026 Jan 17;26(2):e70099. doi: 10.1111/1755-0998.70099 (PMC12811820; doi:10.1111/1755-0998.70099)
Supplement: Supplementary file 1 — Data S1: men70099‐sup‐0001‐DataS1.zip. Table S1: Primer design and optimization details for the 12 loci for which we designed primers. The first eight loci were used in this study, while the remaining four were eliminated following optimisation. Start and end positions and sequence length refer to the total sequence extracted from the O. orca genome for use in primer design, while amplicon length is length of the product amplified by the primers we designed. The final column lists the number of mutations between the O. orca sequence and the false killer whale consensus sequence generated from our data (for loci retained in study) or optimisation notes (for loci omitted). Table S2: Predictive accuracy of all models (n = 318). The MAE and mean residual are given for all samples, as well as for those with Agebest estimates between 0 and 9 years, 10 to 24 years, and 25 to 40 years. Corr is the Pearson's correlation coefficient between Agebest and predicted age. Models are sorted by overall MAE. Figure S1: The difference between Agemax and Agemin as a function of Agebest. Points are colour‐coded based on their confidence rating. Note that, for a given age class, the range of plausible ages for high‐confidence samples (confidence ≥ 4) is consistently smaller than for low‐confidence samples. Figure S2: Median number of reads per sample (A) and per CpG site (B) in the final data set. Figure S3: Heat maps showing absolute value of correlation coefficients of methylation among CpG sites within a locus. Figure S5: Predicted age probability distributions from the false killer whale age clock for samples with confidence ratings of 3. Each panel shows results for a different individual. The solid black lines show the lower and upper limits of the 95% high‐density interval (HDI) of the distribution. Values outside of the HDI are shown in grey bars. The dotted grey line is at Agebest, while the solid grey lines show the Skew‐Normal age probability distribution from Kratofil et al. [file MEN-26-e70099-s001.zip]

Archive with 3 entries (3 files):
- men70099-sup-0001-DataS1/men70099-sup-0001-supinfo.docx
- men70099-sup-0001-DataS1/men70099-sup-0002-TableS2.csv
- men70099-sup-0001-DataS1/men70099-sup-0003-FigureS4.pdf
