# Supplementary material for: Epigenetic Age Estimation for Hawaiian False Killer Whales (Pseudorca crassidens) in the Absence of ‘Known‐Age’ Individuals
Source: Mol Ecol Resour. 2026 Jan 17;26(2):e70099. doi: 10.1111/1755-0998.70099 (PMC12811820; doi:10.1111/1755-0998.70099)
Supplement: Supplementary file 1 — Data S1: men70099‐sup‐0001‐DataS1.zip. Table S1: Primer design and optimization details for the 12 loci for which we designed primers. The first eight loci were used in this study, while the remaining four were eliminated following optimisation. Start and end positions and sequence length refer to the total sequence extracted from the O. orca genome for use in primer design, while amplicon length is length of the product amplified by the primers we designed. The final column lists the number of mutations between the O. orca sequence and the false killer whale consensus sequence generated from our data (for loci retained in study) or optimisation notes (for loci omitted). Table S2: Predictive accuracy of all models (n = 318). The MAE and mean residual are given for all samples, as well as for those with Agebest estimates between 0 and 9 years, 10 to 24 years, and 25 to 40 years. Corr is the Pearson's correlation coefficient between Agebest and predicted age. Models are sorted by overall MAE. Figure S1: The difference between Agemax and Agemin as a function of Agebest. Points are colour‐coded based on their confidence rating. Note that, for a given age class, the range of plausible ages for high‐confidence samples (confidence ≥ 4) is consistently smaller than for low‐confidence samples. Figure S2: Median number of reads per sample (A) and per CpG site (B) in the final data set. Figure S3: Heat maps showing absolute value of correlation coefficients of methylation among CpG sites within a locus. Figure S5: Predicted age probability distributions from the false killer whale age clock for samples with confidence ratings of 3. Each panel shows results for a different individual. The solid black lines show the lower and upper limits of the 95% high‐density interval (HDI) of the distribution. Values outside of the HDI are shown in grey bars. The dotted grey line is at Agebest, while the solid grey lines show the Skew‐Normal age probability distribution from Kratofil et al. [file MEN-26-e70099-s001.zip › men70099-sup-0001-DataS1/men70099-sup-0002-TableS2.csv]

Model rank	Training method	Training samples	Weight	Age transform	Site selection method	Site selection samples	Corr	MAE overall	MAE 0-9 yrs	MAE 10-24 yrs	MAE 25+ yrs	Mean residual overall	Mean residual 0-9 yrs	Mean residual 10-24 yrs	Mean residual 25+ yrs
1	SVM	CR4+	No	None	ENR	CR4+	0.93	1.7	1.44	1.5	3	0.11	1.65	0.86	-3.62
2	GAM	CR4+	Yes	Log	ENR	All	0.82	2.04	1.58	1.86	9.44	-0.31	1.59	0.33	-4.3
3	GAM	CR4+	No	Log	ENR	CR3+	0.79	2.18	1.18	1.73	5.96	0.84	2.61	-0.3	0.91
4	ENR	CR3+	Yes	Log	ENR	All	0.83	2.2	1.45	2.06	7.62	-1.19	1.42	-0.15	-7.05
5	ENR	CR3+	Yes	Log	ENR	CR3+	0.86	2.23	1.41	2.54	5.19	-1.02	1.48	-0.64	-5.24
6	ENR	CR4+	No	None	ENR	CR4+	0.91	2.25	1.34	1.85	4.12	0.03	1.54	0.64	-3.38
7	ENR	CR4+	Yes	Log	ENR	CR3+	0.85	2.25	1.97	2.36	4.91	-0.41	1.84	-0.53	-3.23
8	SVM	CR4+	Yes	None	ENR	All	0.84	2.28	1.37	2.28	6.45	-0.2	2.12	1.46	-6.97
9	SVM	CR4+	Yes	Log	ENR	CR4+	0.84	2.33	0.93	1.92	6.1	0.06	2.44	0.82	-4.83
10	ENR	CR3+	No	Log	ENR	CR3+	0.84	2.36	1.47	2.67	7.64	-1.19	1.76	-0.59	-6.55
11	SVM	CR4+	Yes	None	ENR	CR3+	0.9	2.39	2.18	1.95	5.3	-0.04	1.28	1.14	-4.41
12	ENR	CR3+	Yes	None	ENR	CR3+	0.86	2.43	2.14	1.68	5.9	-0.56	1.08	0.98	-6.17
13	GAM	CR4+	No	Log	ENR	CR4+	0.84	2.47	1.45	2.26	6.37	-0.32	1.91	0.49	-5.12
14	ENR	All	Yes	Log	ENR	CR3+	0.83	2.49	1.38	2.66	8.5	-1.92	1.59	-0.93	-8.85
15	SVM	CR4+	No	None	RFR	CR3+	0.84	2.53	2.32	2.49	6.26	-0.4	1.79	1.31	-7.1
16	SVM	CR4+	Yes	Log	ENR	All	0.84	2.53	1.68	2.48	5.02	-0.4	2.05	0.58	-5.87
17	ENR	CR4+	Yes	Log	ENR	All	0.8	2.54	1.41	1.68	8.67	-0.74	1.9	0.31	-6.65
18	SVM	CR4+	Yes	Log	ENR	CR3+	0.85	2.55	1.74	2.91	6.88	0.22	1.94	0.12	-1.88
19	ENR	All	Yes	Log	ENR	All	0.84	2.57	1.11	2.79	9.16	-1.78	1.3	-0.69	-8.36
20	GAM	All	No	Log	ENR	CR4+	0.79	2.61	1.26	2.6	7.93	-1.66	1.59	-0.52	-8.58
21	SVM	CR4+	No	None	ENR	CR3+	0.88	2.64	2.3	2.74	6.84	-0.04	1.86	1.28	-5.5
22	SVM	CR3+	No	None	ENR	CR4+	0.88	2.64	1.93	2.64	5.41	-0.53	1.58	0.63	-5.94
23	SVM	CR4+	Yes	Log	RFR	All	0.82	2.7	2.16	2.25	7.12	-0.79	2.49	0.28	-7.57
24	SVM	All	No	Log	RFR	CR4+	0.86	2.7	1.94	3.07	5.44	-1.02	2.35	-0.76	-6.2
25	SVM	CR3+	No	Log	ENR	CR3+	0.83	2.71	1.87	2.91	6.34	-1.02	2.38	-0.95	-5.79
26	GAM	CR3+	No	Log	ENR	All	0.74	2.72	1.96	2.8	9.08	-1.48	1.49	0.01	-8.81
27	GAM	CR3+	Yes	Log	ENR	All	0.85	2.72	1.42	2.39	6.67	-1.3	1.49	-0.3	-7.3
28	ENR	CR3+	No	Log	ENR	All	0.79	2.76	1.53	3.42	9.25	-1.4	1.49	-0.34	-7.67
29	GAM	All	No	Log	ENR	CR3+	0.83	2.76	1.63	2.66	8.41	-1.53	2.14	-1.27	-7.1
30	ENR	All	No	Log	ENR	All	0.79	2.79	1.17	2.94	9.66	-2.11	1.46	-0.94	-9.52
31	GAM	CR4+	Yes	Log	ENR	CR3+	0.77	2.8	1.21	2.8	12.84	-0.13	2.18	-0.63	-2.21
32	GAM	All	No	Log	RFR	CR4+	0.62	2.82	2.33	2.42	11.36	-0.49	2.58	-0.31	-5.04
33	GAM	CR4+	Yes	None	ENR	CR3+	0.87	2.83	2.75	2.87	2.77	-0.24	0.68	0.28	-2.63
34	SVM	All	No	Log	ENR	CR3+	0.83	2.83	1.54	2.61	5.74	-1.41	2.47	-1.46	-6.59
35	GAM	All	Yes	Log	ENR	CR3+	0.84	2.83	1.04	3.28	9.17	-1.72	1.7	-1.17	-7.61
36	ENR	CR3+	No	None	ENR	CR3+	0.85	2.85	2.35	2.74	6.68	-0.51	1.08	1.34	-6.71
37	ENR	All	No	Log	RFR	CR3+	0.74	2.85	2.02	2.69	9.94	-1.75	2.19	-1	-8.78
38	SVM	CR3+	Yes	None	RFR	CR4+	0.82	2.87	2.05	2.71	5.88	-0.4	2.18	1.05	-7.1
39	GAM	CR4+	No	Log	ENR	All	0.8	2.89	1.34	2.12	7.15	-0.47	2.33	0.64	-6.72
40	SVM	All	No	None	ENR	CR4+	0.86	2.9	2.13	2.79	6.2	-0.66	2.09	0.31	-6.51
41	SVM	All	Yes	Log	ENR	CR3+	0.85	2.9	1.57	2.18	6.08	-1.61	2.29	-1.55	-7.05
42	GAM	All	No	Log	ENR	All	0.82	2.91	1.67	3.36	9.63	-2.05	1.16	-0.83	-9.06
43	SVM	CR4+	No	Log	All	NA	0.76	2.91	2.52	2.71	7.95	-1.06	3.19	-0.38	-8.33
44	GAM	CR3+	Yes	Log	ENR	CR3+	0.81	2.93	1.5	2.93	7.27	-1.46	2	-0.8	-7.62
45	SVM	CR3+	No	Log	RFR	CR4+	0.85	2.94	1.77	2.95	6.06	-0.87	2.45	-0.23	-6.79
46	ENR	CR3+	No	Log	RFR	CR3+	0.72	2.95	2	2.88	10.12	-0.95	2.34	-0.02	-7.44
47	ENR	CR3+	Yes	Log	RFR	CR4+	0.75	2.95	2.03	2.95	9.83	-0.96	2.26	-0.04	-7.37
48	GAM	All	Yes	Log	ENR	All	0.83	2.97	1.56	2.43	9.57	-1.85	1.48	-0.72	-8.83
49	ENR	CR3+	Yes	Log	ENR	CR4+	0.79	2.97	0.94	3.78	7.08	-1.03	1.56	-0.01	-6.77
50	GAM	All	Yes	Log	RFR	CR4+	0.73	2.97	2.41	2.52	7.53	-0.57	2.44	-0.56	-4.7
51	ENR	All	Yes	Log	RFR	CR4+	0.76	2.98	1.6	2.96	9.64	-1.53	2.02	-0.6	-8.41
52	ENR	CR3+	No	None	ENR	CR4+	0.84	2.99	2.51	2.23	6.69	-0.58	1.15	1.15	-6.72
53	ENR	All	No	Log	ENR	CR3+	0.79	3	1.71	3	10.16	-2.33	2.08	-1.08	-11.08
54	GAM	CR3+	No	Log	ENR	CR3+	0.83	3	1.65	3.15	7.8	-1.03	2.32	-0.42	-6.94
55	SVM	CR3+	Yes	Log	ENR	CR3+	0.84	3.01	1.84	2.71	4.5	-1.02	2.04	-0.65	-5.97
56	SVM	CR4+	Yes	Log	RFR	CR4+	0.83	3.01	1.54	2.81	6.97	-0.58	2.42	0.63	-7.3
57	RFR	CR3+	No	Log	RFR	CR4+	0.78	3.02	1.12	2.86	7.71	-1.33	2.62	-0.43	-8.69
58	SVM	CR4+	No	Log	RFR	CR4+	0.84	3.03	1.99	2.85	6.77	-0.75	2.29	0.28	-7.13
59	SVM	All	No	None	ENR	CR3+	0.83	3.05	2.65	2.29	7	-0.82	2.66	0.03	-7.41
60	RFR	CR3+	No	None	RFR	CR3+	0.78	3.05	1.69	2.73	6.48	-0.16	3.49	0.8	-7.24
61	SVM	CR3+	No	None	ENR	CR3+	0.85	3.06	2.86	2.61	7.19	-0.37	1.96	0.83	-6.15
62	SVM	All	Yes	None	ENR	CR3+	0.84	3.06	2.55	2.6	5.88	-0.48	2.87	0.13	-6.37
63	RFR	All	Yes	None	ENR	All	0.8	3.07	1.27	2.65	6.25	-0.34	3.26	0.66	-7.43
64	RFR	CR3+	Yes	None	RFR	CR4+	0.77	3.07	1.49	2.88	5.62	-0.1	3.63	0.96	-7.49
65	ENR	CR4+	No	Log	ENR	All	0.78	3.08	1.07	3.14	10.74	-0.33	1.84	0.67	-5.46
66	SVM	CR4+	No	None	All	NA	0.78	3.09	3.09	2.28	8.76	-0.08	3.44	1.39	-8.09
67	SVM	CR4+	No	None	RFR	CR4+	0.84	3.09	3.01	2.53	6.6	-0.45	1.44	1.44	-7.16
68	SVM	CR3+	No	None	RFR	CR4+	0.82	3.1	2.27	2.61	5.47	-0.54	2.23	0.78	-7.22
69	SVM	CR3+	Yes	Log	ENR	All	0.82	3.1	3.08	2.49	5.25	-1.02	2.19	-0.57	-6.36
70	SVM	All	Yes	Log	RFR	All	0.84	3.1	1.9	3.44	6.7	-1.19	2.58	-1.02	-6.68
71	GAM	CR4+	Yes	Log	ENR	CR4+	0.82	3.11	1.73	2.49	6.14	-0.12	2.31	0.17	-4.06
72	SVM	All	No	None	ENR	All	0.81	3.13	1.53	3.13	8.27	-1.07	2.13	0.48	-8.79
73	RFR	CR3+	No	None	RFR	All	0.78	3.13	1.71	2.86	6.31	-0.15	3.52	0.83	-7.3
74	RFR	All	No	Log	ENR	All	0.8	3.13	1.38	2.77	9.47	-1.59	2.41	-0.48	-9.47
75	RFR	CR3+	Yes	None	ENR	All	0.8	3.14	1.33	2.85	6.84	-0.1	3.34	0.81	-6.81
76	ENR	CR4+	No	None	ENR	CR3+	0.87	3.15	3	2.85	4.36	0.02	1.7	1.47	-5.41
77	RFR	CR3+	Yes	Log	ENR	CR3+	0.8	3.16	1.66	2.94	10.11	-1.58	2.27	-0.25	-9.74
78	SVM	CR3+	No	None	All	NA	0.76	3.17	2.47	2.41	10.05	-0.82	3.45	0.65	-9.83
79	SVM	All	Yes	Log	ENR	All	0.83	3.17	2.22	2.17	6.31	-1.52	2	-0.97	-7.5
80	GAM	CR3+	Yes	None	ENR	CR4+	0.86	3.18	2.35	4.32	4.88	-0.26	1.42	0.29	-3.78
81	ENR	All	Yes	Log	ENR	CR4+	0.77	3.18	1.26	3.96	7.92	-1.66	1.75	-0.53	-8.79
82	SVM	CR3+	No	Log	All	NA	0.71	3.18	2.11	2.52	10.42	-1.44	3.23	-0.35	-10.2
83	SVM	CR3+	No	None	ENR	All	0.8	3.19	1.54	3.61	7.62	-0.59	1.89	1.2	-7.87
84	SVM	CR4+	Yes	Log	RFR	CR3+	0.83	3.19	1.59	3.58	7.62	-0.97	1.94	0.25	-7.62
85	ENR	CR3+	No	Log	RFR	CR4+	0.72	3.19	2.07	2.96	10.63	-0.88	2.47	0.19	-7.76
86	ENR	All	No	Log	RFR	CR4+	0.73	3.2	1.88	2.92	9.29	-1.63	2.21	-0.56	-9.22
87	RFR	All	No	Log	RFR	CR4+	0.79	3.2	1.18	2.85	9	-1.57	2.69	-0.64	-9.39
88	ENR	All	Yes	None	ENR	CR3+	0.83	3.21	2.48	2.43	7.24	-1.12	0.55	1.15	-8.35
89	GAM	CR3+	No	Log	RFR	CR3+	0.59	3.21	2.42	3.01	9.96	0.25	3.27	0.95	-5.37
90	RFR	All	Yes	None	RFR	CR4+	0.76	3.22	1.61	2.7	5.99	-0.34	3.65	0.78	-8.22
91	SVM	CR4+	No	None	ENR	All	0.81	3.23	1.46	3.47	7.8	-0.24	2.66	1.45	-7.88
92	RFR	CR3+	Yes	None	RFR	All	0.77	3.24	1.5	3.04	5.63	-0.18	3.54	0.97	-7.73
93	RFR	CR3+	Yes	Log	RFR	CR4+	0.78	3.24	1.01	2.91	7.81	-1.38	2.63	-0.4	-8.98
94	SVM	CR4+	Yes	None	RFR	CR3+	0.84	3.25	2.82	2.7	5.34	0.08	2.93	1.42	-6.75
95	SVM	CR3+	Yes	Log	RFR	CR4+	0.82	3.25	0.95	3.3	6.93	-1.1	1.99	0.04	-7.83
96	ENR	CR3+	No	Log	ENR	CR4+	0.78	3.26	1.02	3.66	8.1	-1.02	1.76	-0.31	-6.39
97	ENR	CR3+	No	Log	RFR	All	0.73	3.26	1.94	3.68	9.65	-1.08	2.23	-0.09	-7.74
98	SVM	All	Yes	Log	RFR	CR4+	0.81	3.26	2.15	3.21	8.64	-1.48	2.54	-0.88	-8.26
99	SVM	CR4+	No	Log	ENR	CR3+	0.81	3.27	2.23	2.56	6.71	-0.57	2.83	-0.64	-5.05
100	RFR	All	No	Log	ENR	CR3+	0.79	3.28	1.17	3.18	9.98	-1.73	2.55	-0.63	-9.96
101	RFR	All	No	None	ENR	CR3+	0.8	3.3	1.52	2.53	8.14	-0.41	3.53	0.75	-8.32
102	SVM	CR4+	No	Log	ENR	CR4+	0.87	3.3	1.09	2.93	5.11	-0.08	1.94	1.04	-5.29
103	SVM	CR3+	Yes	Log	ENR	CR4+	0.82	3.3	1.29	3.78	5.99	-0.53	2.1	0.33	-5.99
104	GAM	All	Yes	Log	RFR	All	0.71	3.3	2.29	2.58	6.92	-0.4	2.93	-0.38	-5
105	SVM	CR3+	No	Log	ENR	CR4+	0.82	3.31	1.61	3.75	4.12	-0.65	2.47	-0.27	-5.72
106	GAM	All	No	Log	RFR	CR3+	0.6	3.32	2.62	3.1	10.11	-0.56	2.64	-0.61	-4.81
107	SVM	CR4+	No	Log	RFR	CR3+	0.8	3.32	1.6	3.46	6.64	-0.76	2.22	0.64	-7.88
108	GAM	CR3+	Yes	Log	ENR	CR4+	0.76	3.35	1.39	3.65	7.24	-1	1.67	0.32	-7.52
109	GAM	All	No	Log	RFR	All	0.64	3.35	2.42	3.37	10.13	-0.57	2.2	-0.71	-4.06
110	ENR	CR3+	Yes	Log	RFR	CR3+	0.75	3.35	1.83	3.5	8.83	-1.36	2.12	-0.21	-8.63
111	SVM	CR4+	No	None	RFR	All	0.84	3.36	3.05	2.23	5.42	-0.07	2.84	1.3	-7.05
112	SVM	All	No	Log	RFR	CR3+	0.8	3.36	2.03	3.5	7.64	-1.4	2.74	-0.93	-8.07
113	RFR	CR3+	No	Log	ENR	CR3+	0.8	3.37	1.12	3.37	8.59	-1.48	2.51	-0.5	-9.06
114	RFR	CR3+	Yes	None	RFR	CR3+	0.78	3.38	1.64	3.21	5.81	-0.03	3.59	1.06	-7.37
115	SVM	CR4+	Yes	None	RFR	CR4+	0.81	3.38	1.99	3.15	6.5	-0.12	2.56	1.47	-7.25
116	RFR	CR3+	No	Log	ENR	All	0.81	3.38	1.29	3.2	7.33	-1.17	2.41	-0.25	-8.08
117	SVM	All	No	Log	ENR	CR4+	0.79	3.38	1.33	3.38	8.14	-1.66	2.1	-0.48	-9.35
118	GAM	CR4+	Yes	Log	RFR	CR3+	0.66	3.38	1.21	3.16	5.55	0.12	3.69	0.69	-5.99
119	RFR	CR3+	No	None	ENR	CR3+	0.8	3.39	1.44	2.94	7.06	-0.1	3.47	1.02	-7.44
120	RFR	All	No	Log	All	NA	0.73	3.39	1.91	3	12.42	-2.17	3.08	-0.89	-12.14
121	SVM	CR3+	Yes	None	ENR	CR4+	0.84	3.4	2.3	3.33	6.37	-0.5	2.01	0.41	-5.89
122	SVM	All	No	None	RFR	CR4+	0.83	3.4	2.48	3.7	5.23	-0.33	2.57	0.42	-5.93
123	ENR	All	Yes	Log	RFR	CR3+	0.75	3.4	1.7	3.4	9.75	-1.51	1.97	-0.69	-8.07
124	SVM	All	Yes	Log	RFR	CR3+	0.82	3.4	1.13	3.7	5.89	-1.54	2.01	-0.84	-7.91
125	RFR	All	Yes	Log	All	NA	0.73	3.42	2.15	3.2	12.39	-2.25	2.96	-0.87	-12.35
126	SVM	CR3+	Yes	None	ENR	CR3+	0.86	3.44	2.66	2.68	5.82	-0.27	2.14	0.6	-5.44
127	GAM	All	Yes	Log	ENR	CR4+	0.76	3.44	1.54	2.85	7.74	-1.25	1.98	0.05	-8.5
128	GAM	CR3+	No	Log	RFR	CR4+	0.59	3.44	2.39	2.76	10.11	0.17	3.13	0.88	-5.4
129	ENR	CR4+	Yes	None	ENR	CR3+	0.87	3.45	3	2.82	4.89	-0.08	2.06	1.07	-5.49
130	RFR	All	No	None	RFR	CR3+	0.78	3.47	1.75	2.81	7.25	-0.41	3.52	0.65	-8.11
131	RFR	All	Yes	Log	RFR	All	0.78	3.47	1.13	3.12	8.68	-1.68	2.64	-0.7	-9.7
132	RFR	All	Yes	None	ENR	CR3+	0.79	3.48	1.81	2.78	7.52	-0.39	3.49	0.78	-8.24
133	RFR	All	Yes	None	RFR	CR3+	0.78	3.48	1.56	2.9	6.76	-0.21	3.57	0.93	-7.85
134	RFR	CR3+	No	None	RFR	CR4+	0.77	3.48	1.76	3.45	5.88	-0.06	3.64	1.02	-7.46
135	ENR	CR3+	Yes	Log	RFR	All	0.73	3.48	2	3.48	10.54	-1	2.29	0.1	-7.86
136	GAM	All	Yes	Log	RFR	CR3+	0.66	3.48	2.24	3.48	8.09	-0.17	2.57	-0.47	-3.27
137	RFR	CR4+	Yes	None	ENR	All	0.79	3.49	2.29	3.34	6.94	-0.07	3.78	1.06	-7.77
138	SVM	CR3+	No	Log	RFR	All	0.8	3.49	2.96	3.58	6.35	-0.61	3.08	-0.24	-6.47
139	GAM	CR3+	Yes	Log	RFR	All	0.65	3.49	2.98	2.87	7.37	0.36	3	0.56	-3.69
140	SVM	CR3+	No	Log	RFR	CR3+	0.82	3.49	1.99	3.6	6.32	-0.85	2.88	-0.23	-7.3
141	GAM	CR3+	Yes	Log	RFR	CR4+	0.65	3.49	2.78	2.87	7.37	0.23	2.89	0.34	-3.64
142	RFR	CR3+	No	None	ENR	All	0.77	3.5	1.49	3.59	7.55	-0.05	3.31	1.31	-7.6
143	ENR	CR3+	No	None	RFR	CR3+	0.78	3.51	3.09	3.46	7.62	-0.53	1.66	1.26	-7.44
144	ENR	All	Yes	None	RFR	CR4+	0.78	3.51	3.14	2.84	7.58	-0.96	2.02	0.95	-9.2
145	RFR	CR3+	No	None	ENR	CR4+	0.78	3.52	2.62	2.64	7.04	0.1	4.08	1.43	-8.22
146	GAM	All	Yes	None	RFR	CR4+	0.79	3.52	3.44	3.06	6.98	-0.36	1.44	0.43	-4.56
147	ENR	All	No	None	ENR	CR3+	0.8	3.55	2.67	2.95	9.08	-1.36	0.27	1.31	-9.4
148	SVM	CR3+	No	None	RFR	All	0.82	3.55	2.54	3.69	7.7	-0.4	2.94	0.7	-7.37
149	ENR	All	Yes	Log	RFR	All	0.73	3.55	1.67	3.55	10	-1.45	1.99	-0.36	-8.53
150	RFR	CR3+	No	Log	All	NA	0.73	3.56	2.11	3.02	11.55	-1.99	3	-0.69	-11.62
151	RFR	All	Yes	Log	RFR	CR3+	0.77	3.56	1.08	3.5	8.58	-1.69	2.66	-0.64	-9.91
152	SVM	CR4+	Yes	None	ENR	CR4+	0.86	3.57	1.57	4.2	6.33	-0.08	2.18	0.8	-5.09
153	RFR	CR3+	No	Log	RFR	All	0.78	3.57	1.29	3.57	7.72	-1.38	2.62	-0.48	-8.79
154	RFR	All	No	None	ENR	All	0.76	3.58	1.18	2.78	8.71	-0.5	3.27	0.89	-8.68
155	RFR	All	Yes	None	RFR	All	0.76	3.58	1.64	3.03	6.4	-0.34	3.62	0.84	-8.33
156	RFR	All	Yes	Log	RFR	CR4+	0.79	3.58	1.11	3.55	9.3	-1.64	2.6	-0.69	-9.49
157	ENR	All	No	Log	ENR	CR4+	0.75	3.59	1.76	4	9.89	-2.18	2.22	-1.18	-10.38
158	ENR	CR4+	Yes	None	ENR	CR4+	0.84	3.6	3.01	4.28	4.2	-0.01	2.26	0.84	-4.97
159	SVM	All	No	None	All	NA	0.75	3.61	3.95	2.18	10.06	-0.6	4.69	0.37	-9.94
160	RFR	CR3+	Yes	Log	All	NA	0.72	3.61	2.23	3.11	12.23	-2.07	2.94	-0.73	-11.85
161	RFR	CR4+	No	None	ENR	CR3+	0.78	3.62	2.77	3.37	7.95	-0.05	4.05	1.25	-8.46
162	RFR	All	No	None	ENR	CR4+	0.77	3.62	2.6	3.12	8.36	-0.15	4.29	1.14	-9.05
163	ENR	CR3+	Yes	None	ENR	CR4+	0.84	3.62	2.04	3.82	6.87	-0.42	1.43	1.08	-6.21
164	RFR	CR3+	Yes	Log	RFR	All	0.78	3.62	1.12	3.63	8.43	-1.44	2.67	-0.51	-9.06
165	SVM	CR3+	Yes	None	RFR	CR3+	0.84	3.63	3.76	2.73	4.44	0.36	4.22	0.43	-5.06
166	SVM	All	No	Log	All	NA	0.74	3.64	2.26	3.3	12.18	-2.46	3.17	-1.72	-11.77
167	SVM	CR4+	Yes	Log	All	NA	0.74	3.64	2.02	3.36	5.45	-0.81	3.09	-0.23	-7.39
168	RFR	CR4+	Yes	None	ENR	CR3+	0.77	3.65	2.52	3.14	8.96	-0.28	3.91	0.95	-8.66
169	ENR	CR4+	No	Log	RFR	CR4+	0.69	3.65	2.84	2.88	9.66	-0.7	2.74	0.44	-7.87
170	RFR	CR4+	No	None	RFR	CR3+	0.74	3.66	2.43	3.44	7.28	0.01	4.43	1.23	-8.66
171	SVM	All	Yes	None	RFR	CR4+	0.81	3.66	1.7	3.25	7.46	-1.25	2.25	0.03	-8.81
172	GAM	All	No	None	ENR	CR3+	0.76	3.67	3.77	2.44	6.81	-1.12	1	0.8	-8.23
173	SVM	CR3+	Yes	Log	All	NA	0.71	3.67	2.11	3.57	10.17	-1.99	3.11	-1.12	-10.84
174	RFR	CR4+	Yes	Log	RFR	CR3+	0.72	3.67	1.89	3.25	9.36	-1.43	3.29	-0.06	-10.87
175	RFR	CR3+	Yes	None	ENR	CR3+	0.79	3.68	1.97	3.16	7.57	-0.22	3.45	0.91	-7.68
176	RFR	CR4+	No	Log	RFR	CR3+	0.72	3.68	1.71	2.64	8.5	-1.22	3.44	0.16	-10.58
177	GAM	CR4+	Yes	None	ENR	All	0.77	3.69	3.14	2.72	7.51	-0.18	1.95	2.18	-8.2
178	SVM	CR3+	Yes	None	ENR	All	0.82	3.7	1.93	3.86	7.07	-0.37	2.44	0.92	-7
179	ENR	CR4+	Yes	Log	ENR	CR4+	0.82	3.7	1.77	3.3	8.18	-0.72	2.02	-0.18	-5.65
180	RFR	All	No	Log	RFR	All	0.76	3.7	1.24	3.7	9.23	-1.64	2.66	-0.55	-9.86
181	GAM	CR3+	Yes	Log	RFR	CR3+	0.64	3.71	2.57	3.51	8.06	0	2.84	0.04	-3.97
182	RFR	CR4+	No	None	ENR	CR4+	0.75	3.72	3.16	2.6	8.02	-0.17	4.29	1.4	-9.69
183	RFR	All	No	None	RFR	All	0.78	3.72	1.72	2.59	6.25	-0.4	3.53	0.65	-8.02
184	ENR	All	Yes	None	RFR	CR3+	0.77	3.72	3.19	2.86	8.22	-0.62	2.09	1.6	-9.17
185	ENR	CR4+	No	Log	ENR	CR4+	0.82	3.72	2.04	3.27	7.2	-0.5	2.18	-0.07	-5.12
186	SVM	CR3+	Yes	Log	RFR	All	0.83	3.72	1.93	4.03	6.4	-1.08	2.61	-0.61	-7.15
187	ENR	CR3+	Yes	None	RFR	CR3+	0.78	3.73	3.01	3.34	7.49	-0.39	2.15	1.75	-8.51
188	RFR	All	No	Log	RFR	CR3+	0.77	3.73	1.1	3.58	8.99	-1.59	2.68	-0.48	-9.83
189	RFR	CR3+	No	Log	RFR	CR3+	0.77	3.73	1	3.73	7.03	-1.28	2.62	-0.27	-8.81
190	RFR	All	Yes	None	All	NA	0.75	3.74	2.97	2.49	9.61	-0.35	4.57	0.85	-9.66
191	RFR	CR4+	Yes	None	RFR	All	0.73	3.74	2.17	3.22	7.09	-0.11	4.24	1.22	-8.92
192	RFR	All	Yes	Log	ENR	CR3+	0.8	3.75	1.46	2.81	10.45	-1.69	2.34	-0.36	-10.08
193	GAM	CR3+	Yes	None	ENR	CR3+	0.84	3.76	3.86	3.26	7.11	-0.66	0.55	0.76	-5.39
194	RFR	CR4+	No	Log	RFR	CR4+	0.73	3.76	1.93	3.13	9.5	-1.15	3.65	0.1	-10.41
195	RFR	CR4+	No	None	ENR	All	0.75	3.77	2.35	3.64	8.24	0.13	4.15	1.41	-8.15
196	RFR	CR4+	No	Log	All	NA	0.73	3.77	2.28	3.45	12.41	-2.01	3.57	-0.73	-12.4
197	GAM	All	Yes	None	ENR	CR4+	0.79	3.78	3.73	3.64	5.56	-0.65	0.83	0.91	-6.06
198	SVM	All	Yes	None	ENR	CR4+	0.84	3.78	3.73	3.42	6.74	-0.51	2.39	0.23	-6.07
199	RFR	CR4+	No	None	RFR	All	0.74	3.78	2.36	3.46	7.09	0.04	4.33	1.26	-8.48
200	RFR	CR3+	Yes	Log	ENR	CR4+	0.82	3.78	0.99	3.83	7.86	-1.28	2.2	-0.14	-8.5
201	ENR	CR4+	No	Log	RFR	CR3+	0.68	3.78	2.47	3.58	11.02	-0.46	2.92	0.77	-7.75
202	RFR	All	No	None	RFR	CR4+	0.77	3.79	1.63	3.14	7.64	-0.36	3.64	0.75	-8.26
203	ENR	All	No	None	RFR	CR3+	0.76	3.81	2.71	3.43	8.11	-1.05	2.03	0.93	-9.58
204	GAM	CR3+	No	Log	ENR	CR4+	0.75	3.81	1.51	3.47	9.33	-0.83	1.6	0.46	-6.94
205	SVM	All	No	Log	RFR	All	0.82	3.81	1.54	4	5.3	-1.19	2.67	-0.88	-7.1
206	SVM	All	Yes	None	ENR	All	0.81	3.82	1.77	3.77	7.27	-1.14	1.67	0.37	-8.29
207	SVM	All	No	None	RFR	All	0.81	3.82	2.76	4.06	8.14	-0.96	2.54	0.1	-8.04
208	GAM	CR4+	No	Log	RFR	All	0.65	3.83	1.2	3.4	7.15	0.48	2.41	1.21	-3.74
209	RFR	CR3+	Yes	Log	RFR	CR3+	0.77	3.83	1.13	3.83	9.37	-1.43	2.65	-0.43	-9.19
210	GAM	CR3+	No	None	ENR	CR3+	0.79	3.84	4	3.57	5.83	-0.62	1.8	0.31	-5.95
211	RFR	CR4+	No	Log	RFR	All	0.72	3.84	1.95	2.68	8.02	-1.25	3.47	0.08	-10.59
212	RFR	CR3+	Yes	Log	ENR	All	0.81	3.86	1.55	3.86	8.09	-1.23	2.36	0.01	-8.84
213	SVM	All	Yes	Log	ENR	CR4+	0.79	3.86	0.97	4.15	7.57	-1.55	1.89	-0.21	-9.16
214	RFR	CR4+	Yes	None	ENR	CR4+	0.76	3.87	2.63	3.84	8.88	-0.39	4	0.82	-9.02
215	ENR	All	No	None	RFR	CR4+	0.77	3.87	2.12	3.15	8.23	-1.07	2	1	-9.8
216	RFR	CR4+	Yes	None	RFR	CR3+	0.75	3.88	2.13	3.41	6.23	0.07	4.33	1.3	-8.42
217	RFR	CR4+	No	Log	ENR	All	0.79	3.88	1.91	3.69	11.4	-1.37	2.91	0.07	-10.33
218	RFR	CR4+	Yes	Log	RFR	All	0.73	3.88	1.92	2.98	8.49	-1.43	3.28	-0.11	-10.72
219	ENR	CR4+	No	None	ENR	All	0.74	3.89	2.59	3.89	10.47	0	2.51	2.38	-8.62
220	RFR	All	Yes	None	ENR	CR4+	0.78	3.89	1.81	3.61	6.93	-0.37	3.6	0.79	-8.31
221	RFR	CR4+	Yes	None	All	NA	0.75	3.89	3.55	2.81	9.8	-0.27	4.66	0.96	-9.67
222	ENR	All	No	None	ENR	CR4+	0.79	3.9	2.89	2.92	8.93	-1.26	1.1	1.21	-9.86
223	SVM	All	Yes	None	RFR	CR3+	0.84	3.9	4.18	3.08	4.72	0.09	4.07	0.15	-5.48
224	ENR	All	No	Log	RFR	All	0.75	3.9	1.6	3.9	9.65	-2.01	2.17	-1.14	-9.62
225	SVM	CR3+	Yes	Log	RFR	CR3+	0.83	3.9	1.83	4.11	6.14	-1.25	2.14	-0.3	-7.94
226	RFR	CR3+	No	None	All	NA	0.75	3.92	3.04	2.46	9.06	-0.04	4.71	1.16	-9.13
227	GAM	CR4+	Yes	Log	RFR	All	0.68	3.92	1.52	2.59	10.34	-0.27	2.82	0.33	-5.8
228	ENR	All	No	None	RFR	All	0.77	3.93	3.06	3.71	9.25	-1.03	1.53	1.2	-9.37
229	SVM	CR3+	No	None	RFR	CR3+	0.81	3.93	2.28	4.06	6.96	-0.44	2.57	0.8	-7.24
230	RFR	CR4+	Yes	Log	RFR	CR4+	0.73	3.93	1.75	3.14	9.1	-1.41	3.26	-0.07	-10.71
231	RFR	All	No	None	All	NA	0.74	3.94	3.57	2.78	10.11	-0.25	4.99	0.85	-9.78
232	RFR	CR4+	Yes	None	RFR	CR4+	0.75	3.95	2.17	3.31	6.53	-0.08	4.2	1.16	-8.61
233	ENR	CR4+	No	Log	ENR	CR3+	0.81	3.95	2.52	3.44	7.06	-0.6	2.55	-0.1	-5.97
234	RFR	CR4+	No	None	All	NA	0.75	3.98	3.65	2.54	9.28	-0.07	4.9	1.19	-9.6
235	ENR	CR3+	Yes	None	All	NA	0.71	3.98	2.71	3.53	9.82	-0.45	3.45	1.57	-10.19
236	RFR	CR4+	Yes	Log	ENR	CR4+	0.81	3.98	1.81	3.65	10.3	-1.58	2.64	-0.27	-10.21
237	SVM	CR3+	Yes	None	RFR	All	0.78	3.99	3.37	5.23	5.29	0.15	3.5	1.06	-6.37
238	GAM	CR4+	No	None	RFR	All	0.74	4	4.73	3.2	7.19	0.41	2.68	1.98	-6.09
239	SVM	CR4+	Yes	None	RFR	All	0.81	4	2.2	2.93	8.18	-0.44	2.15	1.43	-8.03
240	SVM	CR4+	No	Log	RFR	All	0.82	4	1.95	4	7.75	-0.88	2.33	0.37	-7.99
241	ENR	All	Yes	Log	All	NA	0.69	4.01	2.04	4.4	11.24	-2.11	3.17	-0.92	-11.91
242	RFR	All	Yes	Log	ENR	All	0.8	4.02	1.59	3.42	8.57	-1.45	2.4	-0.09	-9.65
243	ENR	CR3+	No	None	RFR	CR4+	0.74	4.03	3.77	3.31	7.36	-0.09	2.24	2.02	-7.88
244	RFR	CR4+	Yes	Log	All	NA	0.73	4.03	2.47	3.4	12.13	-2.12	3.47	-0.87	-12.49
245	SVM	All	No	None	RFR	CR3+	0.81	4.04	2.68	3.66	7.39	-0.91	2.3	0.2	-7.73
246	RFR	CR4+	Yes	Log	ENR	CR3+	0.77	4.04	2.11	3.9	11.73	-1.81	2.73	-0.34	-11.22
247	GAM	CR3+	No	None	RFR	All	0.7	4.07	5	2.29	8.47	-0.02	3.45	1.44	-7.92
248	RFR	CR3+	Yes	None	All	NA	0.75	4.09	2.81	2.45	8.8	-0.2	4.42	1.07	-9.28
249	GAM	CR4+	No	None	RFR	CR3+	0.73	4.12	4	3.23	6.45	0.26	3.11	1.17	-5.62
250	RFR	All	Yes	Log	ENR	CR4+	0.81	4.12	1.19	3.97	8.52	-1.55	2.25	-0.41	-9.21
251	ENR	CR3+	No	Log	All	NA	0.71	4.12	2.27	4.54	8.63	-1.57	2.95	-0.61	-9.82
252	ENR	CR4+	Yes	Log	RFR	CR4+	0.65	4.13	2.89	4.15	10.53	-0.55	2.75	0.85	-8.09
253	ENR	CR3+	Yes	None	RFR	All	0.75	4.14	2.95	3.81	7.98	-0.28	2.21	2.08	-8.8
254	RFR	CR4+	Yes	Log	ENR	All	0.78	4.15	2.1	3.93	10.01	-1.52	2.82	-0.03	-10.67
255	RFR	CR3+	Yes	None	ENR	CR4+	0.79	4.16	1.91	3.68	6.73	-0.16	3.5	0.95	-7.59
256	RFR	CR4+	No	None	RFR	CR4+	0.74	4.19	2.54	3.61	7.18	0.16	4.56	1.42	-8.58
257	ENR	CR3+	Yes	None	RFR	CR4+	0.78	4.19	3.54	3.58	6.94	-0.68	1.76	1.23	-8.16
258	ENR	CR3+	Yes	Log	All	NA	0.7	4.19	2.25	4.29	10.03	-1.5	3.33	-0.6	-10.03
259	ENR	CR4+	No	None	RFR	CR3+	0.72	4.2	4	2.52	8.76	0.21	3.11	2.28	-8.26
260	RFR	CR3+	No	Log	ENR	CR4+	0.81	4.2	1.57	3.89	6.97	-1.3	2.22	-0.23	-8.44
261	RFR	CR4+	No	Log	ENR	CR4+	0.81	4.22	2.13	3.67	9.83	-1.42	2.86	-0.15	-10.02
262	SVM	All	Yes	Log	All	NA	0.72	4.23	2.23	3.58	11.64	-2.35	3.06	-1.53	-11.51
263	ENR	CR4+	Yes	Log	RFR	All	0.68	4.25	3.03	3.75	10.72	-0.49	2.66	0.56	-7.11
264	GAM	All	Yes	None	RFR	All	0.7	4.29	4	3.85	9.37	-0.04	2.72	1.88	-8.01
265	GAM	All	Yes	None	RFR	CR3+	0.72	4.29	4	3.29	9.61	-0.07	2.79	1.48	-7.33
266	GAM	All	No	None	RFR	CR4+	0.7	4.29	3.98	3.43	9.87	-0.72	1.91	1.04	-8.14
267	ENR	All	No	Log	All	NA	0.69	4.31	1.99	4.31	13.1	-2.45	3.3	-1.38	-12.64
268	ENR	CR4+	No	Log	All	NA	0.6	4.31	3.38	3.74	12.12	-1.5	3.87	-0.2	-11.67
269	GAM	CR3+	No	None	ENR	All	0.75	4.32	2.21	4.57	10.14	-0.48	2.03	1.76	-8.79
270	RFR	CR4+	No	Log	ENR	CR3+	0.76	4.32	1.48	3.69	11.29	-1.67	2.98	-0.26	-11.06
271	ENR	All	No	None	All	NA	0.71	4.33	4.29	3.34	11.87	-0.74	4.57	0.99	-11.75
272	GAM	CR4+	No	Log	RFR	CR3+	0.54	4.33	4.02	3.32	9.68	0.64	3.79	1.17	-4.79
273	GAM	All	Yes	None	ENR	All	0.75	4.34	4.23	3.58	10.09	-0.98	0.98	1.48	-9.03
274	ENR	CR3+	No	None	ENR	All	0.76	4.38	2.98	4.42	8.15	-0.42	1.37	2.11	-8.38
275	ENR	All	Yes	None	All	NA	0.71	4.38	4.01	3.04	11.32	-0.64	4.28	1.25	-11.49
276	ENR	CR3+	No	None	RFR	All	0.74	4.39	3.74	3.53	8.65	-0.57	1.81	1.71	-8.77
277	RFR	All	No	Log	ENR	CR4+	0.8	4.41	1.51	3.85	8.34	-1.6	2.23	-0.4	-9.44
278	ENR	CR4+	Yes	None	RFR	CR4+	0.79	4.42	4.34	3.71	6.22	-0.24	2.53	1.52	-7.85
279	ENR	CR4+	Yes	Log	RFR	CR3+	0.69	4.42	2.75	4.66	10.08	-0.03	2.44	1.42	-6.55
280	ENR	CR4+	Yes	None	RFR	CR3+	0.74	4.43	3.43	3.19	8.59	0.07	3.55	2.04	-8.98
281	GAM	All	No	None	RFR	CR3+	0.71	4.44	4	2.82	8.23	-0.82	1.94	0.72	-7.95
282	GAM	CR3+	Yes	None	RFR	All	0.66	4.45	4.23	3.95	9.84	0.39	3.86	1.88	-7.59
283	ENR	All	No	None	ENR	All	0.75	4.48	2.95	4.43	9.63	-0.88	1.52	1.57	-9.49
284	ENR	CR3+	No	None	All	NA	0.74	4.48	2.35	3.17	9.81	-0.2	3.93	1.48	-9.51
285	ENR	All	Yes	None	ENR	All	0.79	4.5	1.67	4.3	8.55	-0.8	1.98	1.34	-9.28
286	GAM	CR4+	No	None	ENR	CR4+	0.83	4.5	3	3.12	7.58	0.42	0.97	1.5	-2.71
287	ENR	All	Yes	None	RFR	All	0.75	4.5	3.81	4.43	7.36	-0.55	1.82	1.9	-9.14
288	ENR	CR3+	Yes	None	ENR	All	0.78	4.52	2.84	4.52	8.65	-0.56	1.58	1.79	-8.6
289	ENR	All	Yes	None	ENR	CR4+	0.75	4.52	3.31	4.52	8.68	-0.88	1.98	1.22	-9.33
290	GAM	CR4+	Yes	None	RFR	All	0.57	4.52	5	4.26	10.6	1.15	5.51	2.35	-7.41
291	ENR	CR4+	No	Log	RFR	All	0.67	4.52	2.64	4.52	8.59	-0.12	2.58	1.18	-6.65
292	GAM	All	No	None	RFR	All	0.68	4.53	4	3.62	7.92	-0.23	3.14	1.27	-8.1
293	ENR	CR4+	Yes	None	ENR	All	0.74	4.56	4	3.69	9.51	-0.18	2.55	2.08	-8.81
294	GAM	All	Yes	None	ENR	CR3+	0.77	4.57	1.97	3.93	8.17	-1.21	0.29	1.16	-8.44
295	ENR	CR4+	Yes	Log	All	NA	0.65	4.58	2.89	4.18	10.4	-1.65	3.88	-0.71	-11.26
296	ENR	CR4+	No	None	RFR	All	0.75	4.61	4	2.65	7.88	0.15	2.94	2.32	-8.4
297	SVM	All	Yes	None	RFR	All	0.77	4.69	4.27	4.19	6.34	-0.22	4.21	0.24	-7.29
298	GAM	CR3+	Yes	None	ENR	All	0.73	4.71	4	3.75	11.08	-0.76	1.41	1.79	-9.29
299	GAM	CR4+	Yes	Log	RFR	CR4+	0.65	4.71	1.87	4.68	12.29	0.89	2.77	2.65	-5.53
300	GAM	CR4+	No	None	ENR	All	0.73	4.73	3.18	4.36	9.11	0.08	2.78	2.38	-8.59
301	ENR	CR4+	No	None	RFR	CR4+	0.7	4.73	4	2.91	8.57	0.3	3.18	2.78	-9.04
302	GAM	All	No	None	ENR	All	0.71	4.79	4.33	4.32	9.63	-1.11	1.08	1.36	-9.49
303	GAM	CR3+	Yes	None	RFR	CR3+	0.62	4.8	5	2.6	9.61	0.44	4.6	1.46	-7.45
304	GAM	CR3+	No	None	RFR	CR3+	0.68	4.85	4.83	3.55	7.95	0.37	3.98	1.41	-6.82
305	GAM	CR3+	No	Log	RFR	All	0.58	4.91	2.73	4.23	9.93	-0.44	2.68	0.36	-6.45
306	GAM	CR3+	No	None	RFR	CR4+	0.67	4.96	5	3.88	8.76	0.39	3.16	2.05	-7.02
307	ENR	CR4+	Yes	None	RFR	All	0.73	4.99	4.97	2.98	8.78	-0.05	3.11	2.2	-9.25
308	GAM	CR4+	No	Log	RFR	CR4+	0.63	5.02	1.75	3.34	10.25	0.29	3.22	0.97	-5.16
309	GAM	CR4+	Yes	None	RFR	CR3+	0.6	5.03	5.5	3.24	11.99	-0.35	3.85	1.41	-9.91
310	ENR	CR4+	No	None	All	NA	0.69	5.04	3.94	3.91	9.62	-0.13	4.26	1.35	-9.35
311	GAM	CR3+	Yes	None	RFR	CR4+	0.7	5.04	5.45	3.5	8.46	0.15	2.48	0.92	-4.71
312	GAM	CR3+	No	None	ENR	CR4+	0.74	5.13	4	5.28	9.3	-1.64	-1.15	0.17	-6.23
313	GAM	CR4+	No	None	RFR	CR4+	0.62	5.2	4	4.58	6.75	1.4	3.39	3.35	-5.57
314	ENR	CR4+	Yes	None	All	NA	0.58	5.23	3.57	4.7	10.28	-0.01	4.82	1.65	-10.23
315	GAM	All	No	None	ENR	CR4+	0.65	5.9	6	5.49	8.91	-1.86	-0.13	-0.49	-7.2
316	GAM	CR4+	Yes	None	RFR	CR4+	0.52	6.46	5.69	5.4	8.35	2.54	7.11	1.83	-2.16
317	GAM	CR4+	No	None	ENR	CR3+	0.67	6.61	6.27	6.61	7.41	0.02	2.57	1.88	-7.52
318	GAM	CR4+	Yes	None	ENR	CR4+	0.64	7.25	5.66	7.43	7.42	0.95	4.59	0.7	-3.47
